# Supplementary material for: Loneliness Mindsets: A New Measurement Approach and Implications for Predicting Wellbeing
Source: Behav Sci (Basel). 2025 Sep 2;15(9):1196. doi: 10.3390/bs15091196 (PMC12466599; doi:10.3390/bs15091196)
Supplement: Supplementary file 1 [file behavsci-15-01196-s001.zip]

Archive with 1 entries (1 files):
- behavsci-3720078-supplementary.pdf
